# Supplementary material for: Gingerol-Rich Extract Derived from Zingiber officinale Roscoe Alleviates Motion Sickness via Inhibiting the Ileal IL-33/ST2/PLC-γ1/TRPA1 Pathway
Source: Int J Mol Sci. 2026 Jul 8;27(14):6124. doi: 10.3390/ijms27146124 (PMC13410113; doi:10.3390/ijms27146124)
Supplement: Supplementary file 1 [file ijms-27-06124-s001.zip]

Archive with 1 entries (1 files):
- ijms-4342603-supplementary.pdf
